# Supplementary material for: HER2∆16 directs luminal cell identity and estrogen receptor signaling in HER2+ breast cancer
Source: Nat Commun. 2026 Jun 15;17:7532. doi: 10.1038/s41467-026-74435-9 (PMC13408682; doi:10.1038/s41467-026-74435-9)
Supplement: Supplementary file 4 — Source Data [file 41467_2026_74435_MOESM4_ESM.xlsx]

## Sheet: Figure 1
Fig. 1B
Genotype	Time (Days)	MMTV-rtTA/EIC (n=21)	MMTV-rtTA/∆16IC (n=17)
MMTV-rtTA/EIC	122	1
MMTV-rtTA/EIC	108	1
MMTV-rtTA/EIC	84	1
MMTV-rtTA/EIC	61	1
MMTV-rtTA/EIC	42	1
MMTV-rtTA/EIC	158	1
MMTV-rtTA/EIC	76	1
MMTV-rtTA/EIC	131	1
MMTV-rtTA/EIC	131	1
MMTV-rtTA/EIC	104	1
MMTV-rtTA/EIC	118	1
MMTV-rtTA/EIC	111	1
MMTV-rtTA/EIC	69	1
MMTV-rtTA/EIC	137	1
MMTV-rtTA/EIC	137	1
MMTV-rtTA/EIC	102	1
MMTV-rtTA/EIC	91	1
MMTV-rtTA/EIC	91	1
MMTV-rtTA/EIC	165	1
MMTV-rtTA/EIC	365	0
MMTV-rtTA/EIC	365	0
MMTV-rtTA/∆16IC	78		1
MMTV-rtTA/∆16IC	53		1
MMTV-rtTA/∆16IC	80		1
MMTV-rtTA/∆16IC	79		1
MMTV-rtTA/∆16IC	98		1
MMTV-rtTA/∆16IC	90		1
MMTV-rtTA/∆16IC	61		1
MMTV-rtTA/∆16IC	88		1
MMTV-rtTA/∆16IC	75		1
MMTV-rtTA/∆16IC	63		1
MMTV-rtTA/∆16IC	37		1
MMTV-rtTA/∆16IC	75		1
MMTV-rtTA/∆16IC	88		1
MMTV-rtTA/∆16IC	83		1
MMTV-rtTA/∆16IC	62		1
MMTV-rtTA/∆16IC	62		1
MMTV-rtTA/∆16IC	365		0
Fig. 1C
Genotype	Time (Days)	MMTV-rtTA/EIC (n=14)	MMTV-rtTA/∆16IC (n=14)
MMTV-rtTA/EIC	56	1
MMTV-rtTA/EIC	35	1
MMTV-rtTA/EIC	100	1
MMTV-rtTA/EIC	58	1
MMTV-rtTA/EIC	88	1
MMTV-rtTA/EIC	53	1
MMTV-rtTA/EIC	44	1
MMTV-rtTA/EIC	44	1
MMTV-rtTA/EIC	38	1
MMTV-rtTA/EIC	54	1
MMTV-rtTA/EIC	35	1
MMTV-rtTA/EIC	58	1
MMTV-rtTA/EIC	63	1
MMTV-rtTA/EIC	49	1
MMTV-rtTA/∆16IC	45		1
MMTV-rtTA/∆16IC	49		1
MMTV-rtTA/∆16IC	35		1
MMTV-rtTA/∆16IC	54		1
MMTV-rtTA/∆16IC	31		1
MMTV-rtTA/∆16IC	33		1
MMTV-rtTA/∆16IC	46		1
MMTV-rtTA/∆16IC	33		1
MMTV-rtTA/∆16IC	37		1
MMTV-rtTA/∆16IC	32		1
MMTV-rtTA/∆16IC	24		1
MMTV-rtTA/∆16IC	40		1
MMTV-rtTA/∆16IC	42		1
MMTV-rtTA/∆16IC	36		1
Fig. 1D
MMTV-rtTA/EIC (n=21)	MMTV-rtTA/∆16IC (n=25)
15.7838	21.8076
16.4465	20.3846
19.5679	38.2022
15.7012	26.2103
17.7886	23.2246
21.1076	20.1201
9.90396	24.179
10.9416	9.05086
18.0039	14.044
14.3971	12.65
17.4442	16.8756
14.8201	22.1499
13.4131	31.3122
10.5316	24.6162
17.5805	31.8396
14.5714	27.1152
16.9992	11.6138
22.8502	15.0115
27.9603	31.5056
16.635	29.5978
14.0885	10.0897
	24.1279
	11.1967
	16.8988
	19.3763
Fig. 1E
Weeks	MMTV-rtTA/EIC (n = 19)																			MMTV-rtTA/∆16IC (n = 16)
1	0.01	0.01	0.01	0.03	0.01	0.04	0.01	0.03	0.01	0.01	0.02	0.01	N/A	0.03	0.01	0.01	0.01	0.03	0.01	0.01	0.01	0.05	0.03			0.01	0.01	0.03		0.02		0.01	0.07	0.08	0.09
2	0.08	0.16	0.04	0.13	0.08	0.05	0.08	0.09	0.02	0.07	0.21	0.13	N/A	0.18	0.01	0.07	0.07	0.09	0.07	0.07	0.07	0.22	0.04		0.11	0.08	0.07	0.08	0.3	0.08		0.07	0.42	0.34	0.42
3	0.09	0.28	0.37	0.11	0.34	0.06	0.09	0.34	0.09	0.3	0.58	0.15	0.59	0.42	0.03	0.18	0.09	0.42	0.47	0.18	0.66	0.95	0.27	1.06		0.16	0.11	0.15	0.63	0.13	1.44	0.23	0.92	0.53	0.97
4	0.1	0.31	0.7	0.21	0.47	0.17	0.14	0.41	0.12	0.84	0.76	0.15	0.68	0.7	0.04	0.38	0.18	0.52	0.55	0.7	1.51	1.55	0.41	1.33		0.61	0.73	0.57	2.15	0.15		0.42	1.65	1.26	3.29
5	0.15	0.57	N/A	0.58	0.82	0.47	0.26	N/A	0.19	1.94	1.77	0.21	0.63	0.9	0.04	0.76	0.27	0.53	1.32	0.69	3.91	3.21	0.65	2.28		1.27	1.01	1.26		0.8	2.91	0.54	1.46	2.77	3.71
6	N/A	N/A	1.71	N/A	1.33	0.98	N/A	N/A	0.19	1.49	2.72	0.42	0.58	1.08	0.26	1.5	0.3	0.79	2.12	1.29	4.98		2.08				1.5	1.48				0.74
7	N/A	N/A	1.71	N/A	1.88	0.98	N/A	N/A	0.31	1.96	N/A	0.83	2.41	1.16	0.46	1.8	0.7	1.64	3	1.93			2.91					2.88
8	N/A	N/A	N/A	1.95	1.77	N/A	N/A	0.37	2.82	N/A	1.46	2.75		1.59	0.65		0.9	2.65
9	2.14	N/A	N/A	N/A	N/A	0.49	3.31	N/A	2.05	3.16					0.93			4.03
10	2.89	N/A	N/A	0.5	N/A	0.6	3.01	0.5	2.86	3.8					1.36
11	3.2	2.5	3	1.8	4	1.25	3.56	0.75	3.5						1.36
12	3.2	3.54	2.01		2.55		4.5								1.45
13
14
Fig. 1H
*Link to TIFF file
HER2 (185kDa)			Gata3 (50 kDa)			E-cadherin (120 kDa)			EpCAM (40 kDa)
MMTV-rtTA/EIC (n=7)	MMTV-rtTA/∆16IC (n=7)		MMTV-rtTA/EIC (n=7)	MMTV-rtTA/∆16IC (n=7)		MMTV-rtTA/EIC (n=7)	MMTV-rtTA/∆16IC (n=7)		MMTV-rtTA/EIC (n=7)	MMTV-rtTA/∆16IC (n=7)
3.56857	4.37628		0.00426787	0.0310964		0.278557	0.369199		0.196156	1.1634
3.81431	4.2076		0.00706806	0.0361502		0.361784	0.433537		0.423515	1.09501
3.42165	4.60379		0.00522703	0.0158957		0.317938	0.365359		0.352668	1.07672
4.83561	4.84205		0.0040039	0.0290766		0.27738	0.506441		0.138628	1.89371
5.53693	3.49396		0.0167304	0.0248849		0.419379	0.327123		0.739119	0.660001
5.57198	1.78305		0.0103882	0.054758		0.329756	0.491558		0.409365	1.04049
3.30499	3.20877		0.00604447	0.00914647		0.280165	0.327574		0.201503	0.41771
Fig. 1I
% CK8+ Cells			CK8 H-Score
MMTV-rtTA/EIC (n=7)	MMTV-rtTA/∆16IC (n=7)		MMTV-rtTA/EIC (n=7)	MMTV-rtTA/∆16IC (n=7)
73.6613	94.1923		98.2857	170.229
46.6505	93.3721		86.9663	153.78
73.1008	89.3311		108.607	146.532
75.825	83.4992		101.612	167.539
54.9336	95.4509		75.0867	176.937
86.948	89.8051		134.608	128.891
86.5375	85.3787		111.337	181.569
Fig. 1J
% CK14+ / HER2+ Cells			CK14 H-Score
MMTV-rtTA/EIC (n=6)	MMTV-rtTA/∆16IC (n=6)		MMTV-rtTA/EIC (n=6)	MMTV-rtTA/∆16IC (n=6)
13.8657	0		15.162	0
0.193328	0.300229		0.194264	0.317319
18.3273	0		18.8646	0
2.20267	0.000573		2.40773	0.000573
5.52965	1.59865		5.55317	1.68777
7.34906	0.134113		7.57719	0.13896

## Sheet: Figure 2
Fig. 2A
% Esr1 RNA / HER2+ Cells
MMTV-rtTA/EIC (n=8)	MMTV-rtTA/∆16IC (n=8)
3.61375	27.0358
9.94248	23.1649
1.61274	30.1718
1.92821	10.0732
7.61681	13.1546
6.19621	12.4395
6.72837	26.2983
0.478723	22.9801
Fig. 2C
% ERɑ / HER2+ Cells			% ERɑ H-Score
MMTV-rtTA/EIC (n=7)	MMTV-rtTA/∆16IC (n=7)		MMTV-rtTA/EIC (n=7)	MMTV-rtTA/∆16IC (n=7)
0.588165	2.46803		0.657659	2.65728
0.390472	5.95236		0.535746	6.27551
0.044344	1.37065		0.059421	1.39354
0.036174	1.05669		0.055122	1.09501
0.239137	4.35029		0.249313	5.00421
0.418325	0.422715		0.438681	0.442631
0.117739	2.42238		0.125098	2.5026
Fig. 2D
Esr1 (Normalized to β-Actin)			c-Myc (Normalized to β-Actin)			Bcl-2 (Normalized to β-Actin)
MMTV-rtTA/EIC (n=6)	MMTV-rtTA/∆16IC (n=6)		MMTV-rtTA/EIC (n=7)	MMTV-rtTA/∆16IC (n=7)		MMTV-rtTA/EIC (n=7)	MMTV-rtTA/∆16IC (n=7)
0.0003599	0.0025772		0.08362	0.0625		0.007189	0.005601
0.0003177	0.0019667		0.07911	0.070805		0.00296	0.004809
0.0011613	0.0035945		0.002108	0.089003		0.004645	0.012517
0.0003858	0.0026131		0.00455	0.091505		0.0041	0.008974
0.0004652	0.0027053		0.078021	0.074842		0.003262	0.011842
0.0002766	0.0057989		0.075363	0.180491		0.005154	0.025033
			0.033262	0.133046		0.003151	0.039555
Gata3 (Normalized to β-Actin)			Tgfɑ (Normalized to β-Actin)
MMTV-rtTA/EIC (n=8)	MMTV-rtTA/∆16IC (n=8)		MMTV-rtTA/EIC (n=8)	MMTV-rtTA/∆16IC (n=7)
0.0133224	0.10083		0.001772	0.00145
0.0406669	0.0947323		0.001054	0.002781
0.0356489	0.126745		0.000649	0.009618
0.060371	0.115823		0.000139	0.006003
0.0203335	0.0947323		0.000827	0.001522
0.0281641	0.128514		0.000756	0.009037
0.0660636	0.0896222		0.001219	0.013048
0.0273939	0.0647041		0.000681
Fig. 2E
Esr1 (Normalized to β-Actin)			Xbp1 (Normalized to β-Actin)			Tgfɑ (Normalized to β-Actin)
NMuMG/HER2 (n=4)	NMuMG/HER2∆16 (n=4)		NMuMG/HER2 (n=4)	NMuMG/HER2∆16 (n=4)		NMuMG/HER2 (n=4)	NMuMG/HER2∆16 (n=4)
1.8146e-05	9.9842e-05		0.015093	0.052556		0.003645	0.021493
1.3192e-05	0.00021254		0.011518	0.042986		0.003285	0.018711
1.4637e-05	0.00022779		0.016746	0.051119		0.004581	0.020761
1.4436e-05	0.00017872		0.018711	0.056328		0.005263	0.018199
c-Myc (Normalized to β-Actin)			Rprm1 (Normalized to β-Actin)			Ncoa3 (Normalized to β-Actin)
NMuMG/HER2 (n=4)	NMuMG/HER2∆16 (n=4)		NMuMG/HER2 (n=4)	NMuMG/HER2∆16 (n=3)		NMuMG/HER2 (n=4)	NMuMG/HER2∆16 (n=4)
0.400535	0.972655		0.0143779	0.00541058		0.005252	0.025781
0.325335	0.76313		0.00694408	0.00315094		0.008112	0.02011
0.590496	0.790041		0.0150928	0.00451831		0.010317	0.028211
0.426317	0.752623		0.0123444			0.009279	0.02099
Fig. 2F
Time (hours)	NMuMG/HER2 (DMSO) (n=6)						NMuMG/HER2 (2uM Tam) (n=6)						NMuMG/HER2∆16 (DMSO) (n=6)						NMuMG/HER2∆16 (2uM Tam) (n=6)
0	0	0	0	0	0	0	0	0	0	0	0	0	0	0	0	0	0	0	0	0	0	0	0	0
12	109.691	85.3069	80.6555	114.316	122.204	116.437	113.029	84.372	129.116	92.3263	80.0266	105.193	99.6044	92.6123	88.9191	122.514	128.398	108.025	112.266	98.6716	70.348	104.378	93.1769	77.698
24	247.675	219.053	225.215	245.919	288.329	243.355	248.614	227.073	278.527	210.266	210.341	249.889	268.504	248.48	254.355	310.762	332.703	260.861	290.355	222.358	216.14	263.56	199.73	200.361
36	544.831	450.693	406	474.196	538.759	490.861	477.001	467.174	561.431	418.079	423.629	508.136	588.024	550.695	592.165	620.442	669.787	644.305	573.964	507.266	462.936	558.253	435.021	428.326
48	1004.86	804.869	767.821	856.14	939.722	902.826	821.521	806.423	948.189	794.927	756.314	889.94	1126.54	1177.89	1142.81	1274.98	1497.47	1244.06	1162.85	1027.32	852.077	1092.32	854.384	877.722
Fig. 2G
Relative Confluency at 48h
NMuMG/HER2 (DMSO) (n=6)	NMuMG/HER2 (2uM Tam) (n=6)	NMuMG/HER2∆16 (DMSO) (n=6)	NMuMG/HER2∆16 (2uM Tam) (n=6)
1004.86	821.521	1126.54	1162.85
804.869	806.423	1177.89	1027.32
767.821	948.189	1142.81	852.077
856.14	794.927	1274.98	1092.32
939.722	756.314	1497.47	854.384
902.826	889.94	1244.06	877.722

## Sheet: Figure 3
Fig. 3b
Genotype	Time (Days)	MMTV-Cre FE16wt/wt (n=24)	MMTV-Cre FE16wt/flx (n=30)	MMTV-Cre FE16flx/flx (n=32)
MMTV-Cre FE16wt/wt	732	0
MMTV-Cre FE16wt/wt	732	0
MMTV-Cre FE16wt/wt	732	0
MMTV-Cre FE16wt/wt	732	0
MMTV-Cre FE16wt/wt	732	0
MMTV-Cre FE16wt/wt	732	0
MMTV-Cre FE16wt/wt	732	0
MMTV-Cre FE16wt/wt	732	0
MMTV-Cre FE16wt/wt	732	0
MMTV-Cre FE16wt/wt	732	0
MMTV-Cre FE16wt/wt	732	0
MMTV-Cre FE16wt/wt	732	0
MMTV-Cre FE16wt/wt	732	0
MMTV-Cre FE16wt/wt	732	0
MMTV-Cre FE16wt/wt	732	0
MMTV-Cre FE16wt/wt	732	0
MMTV-Cre FE16wt/wt	732	0
MMTV-Cre FE16wt/wt	732	0
MMTV-Cre FE16wt/wt	732	0
MMTV-Cre FE16wt/wt	732	0
MMTV-Cre FE16wt/wt	732	0
MMTV-Cre FE16wt/wt	732	0
MMTV-Cre FE16wt/wt	732	0
MMTV-Cre FE16wt/wt	732	0
MMTV-Cre FE16wt/flx	732		0
MMTV-Cre FE16wt/flx	732		0
MMTV-Cre FE16wt/flx	732		0
MMTV-Cre FE16wt/flx	732		0
MMTV-Cre FE16wt/flx	732		0
MMTV-Cre FE16wt/flx	732		0
MMTV-Cre FE16wt/flx	732		0
MMTV-Cre FE16wt/flx	732		0
MMTV-Cre FE16wt/flx	732		0
MMTV-Cre FE16wt/flx	732		0
MMTV-Cre FE16wt/flx	732		0
MMTV-Cre FE16wt/flx	732		0
MMTV-Cre FE16wt/flx	732		0
MMTV-Cre FE16wt/flx	732		0
MMTV-Cre FE16wt/flx	732		0
MMTV-Cre FE16wt/flx	732		0
MMTV-Cre FE16wt/flx	732		0
MMTV-Cre FE16wt/flx	732		0
MMTV-Cre FE16wt/flx	732		0
MMTV-Cre FE16wt/flx	732		0
MMTV-Cre FE16wt/flx	732		0
MMTV-Cre FE16wt/flx	732		0
MMTV-Cre FE16wt/flx	732		0
MMTV-Cre FE16wt/flx	732		0
MMTV-Cre FE16wt/flx	732		0
MMTV-Cre FE16wt/flx	732		0
MMTV-Cre FE16wt/flx	732		0
MMTV-Cre FE16wt/flx	732		0
MMTV-Cre FE16wt/flx	401		1
MMTV-Cre FE16wt/flx	499		1
MMTV-Cre FE16flx/flx	732			0
MMTV-Cre FE16flx/flx	732			0
MMTV-Cre FE16flx/flx	732			0
MMTV-Cre FE16flx/flx	732			0
MMTV-Cre FE16flx/flx	732			0
MMTV-Cre FE16flx/flx	732			0
MMTV-Cre FE16flx/flx	732			0
MMTV-Cre FE16flx/flx	732			0
MMTV-Cre FE16flx/flx	732			0
MMTV-Cre FE16flx/flx	732			0
MMTV-Cre FE16flx/flx	732			0
MMTV-Cre FE16flx/flx	732			0
MMTV-Cre FE16flx/flx	732			0
MMTV-Cre FE16flx/flx	732			0
MMTV-Cre FE16flx/flx	732			0
MMTV-Cre FE16flx/flx	732			0
MMTV-Cre FE16flx/flx	732			0
MMTV-Cre FE16flx/flx	732			0
MMTV-Cre FE16flx/flx	732			0
MMTV-Cre FE16flx/flx	732			0
MMTV-Cre FE16flx/flx	732			0
MMTV-Cre FE16flx/flx	732			0
MMTV-Cre FE16flx/flx	732			0
MMTV-Cre FE16flx/flx	732			0
MMTV-Cre FE16flx/flx	732			0
MMTV-Cre FE16flx/flx	732			0
MMTV-Cre FE16flx/flx	732			0
MMTV-Cre FE16flx/flx	315			1
MMTV-Cre FE16flx/flx	450			1
MMTV-Cre FE16flx/flx	470			1
MMTV-Cre FE16flx/flx	484			1
MMTV-Cre FE16flx/flx	490			1
Fig. 3C
	% Animals Developing Tumors (Penetrance)
MMTV-Cre FE16wt/wt	0/24
MMTV-Cre FE16wt/flx	2/30
MMTV-Cre FE16flx/flx	5/32
Fig. 3D
						Imaged in 680 channel (mouse antibody detection)
						Same membrane imaged in 800 channel (rabbit antibody detection)
Fig. 3F
ErbB2 (185 kDa)			pAKT S473 / Total AKT (60 kDa)			EpCAM (39 kDa)
Tumor (n=5)	Mammary Gland (n=4)		Tumor (n=5)	Mammary Gland (n=4)		Tumor (n=5)	Mammary Gland (n=4)
1.12667	0.0174349		0.0377536	0.00164418		0.269953	0.0104474
0.896606	0.0214684		0.0384569	0.00678183		0.434697	0.00231596
0.707599	0.0164337		0.0357064	0.00646766		0.230752	0.0371486
0.614431	0.0437105		0.0461368	0.00741547		0.184863	0.00062149
0.717045			0.11378			0.76194
pErbB2 Y1222 / Total ErbB2 (185 kDa)			pAKT T304 / Total AKT (60 kDa)
Tumor (n=5)	Mammary Gland (n=4)		Tumor (n=5)	Mammary Gland (n=4)
0.527432	0.0760688		0.0133376	0.00198538
0.504054	0.00768246		0.0177429	0.00398006
0.451305	0.464413		0.0149631	0.00445028
0.484347	0.156775		0.0152046	0.00119167
0.612739			0.00729914
*all normalized to vinculin
Fig. 3H
Genomic ErbB2 Expression in MMTV-Cre FE16flx/flx relative to spleen, normalized to GAPDH
Tumor (n = 10)	Mammary Gland (n = 6)
113.306	0.537406
80.677	1.27818
54.3454	2.24091
52.1315	1.24322
59.4698	1.36045
57.8436	0.916423
44.1422
44.4492
8.84024
10.9593
Fig. 3I
Grb7 (Normalized to β-Actin)			ErbB2 (Normalized to β-Actin)			Stard3 (Normalized to β-Actin)
Tumor (n=12)	Mammary Gland (n=6)		Tumor (n=12)	Mammary Gland (n=6)		Tumor (n=12)	Mammary Gland (n=6)
0.00454974	0.00150902		0.721965	0.00268661		1.15907	0.00489021
0.00699238	0.00255127		1.43396	0.00424506		1.19686	0.00165319
0.0824692	0.0970076		1.36604	0.0448111		3.82425	0.069706
0.101532	0.123327		1.68179	0.0374212		4.13041	0.069706
0.00487629	0.0159097		0.129408	0.0120068		0.271755	0.0143745
0.00803214	0.0135908		0.140632	0.00854917		0.360429	0.0145602
0.582367			0.403321			0.536577
0.574349			0.168404			0.360982
0.323088			0.11744			0.31701
0.217638			0.0563282			0.161587
1.12506			0.0743254			0.0839657
0.283221			0.241484			0.131587

## Sheet: Figure 4
Fig. 4B
8382 Allografts	Tumor Volume (cm2)
Days post-injection	Control Diet (n=8)								Tamoxifen Treated (n=8)
6	0	0	0	0	0	0	0	0	0	0	0	0	0	0	0	0
10	0	0	0	0	0	0	0	0	0	0	0	0	0	0	0	0
13	0	0	0.01	0.02	0	0	0.01	0	0	0	0	0	0	0	0	0
17	0	0.03	0.07	0.07	0	0	0.07	0.04	0	0.01	0.01	0.02	0.01	0.08	0.02	0.02
20	0.04	0.08	0.07	0.18	0.11	0.03	0.11	0.04	0.01	0.04	0.04	0.11	0.07	0.08	0.04	0.08
24	0.11	0.21	0.13	0.27	0.21	0.15	0.18	0.08	0.03	0.11	0.08	0.13	0.13	0.09	0.08	0.13
27	0.18	0.18	0.34	0.42	0.42	0.21	0.3	0.11	0.08	0.18	0.11	0.18	0.18	0.21	0.13	0.21
31	0.3	0.27	0.63	0.51	0.63	0.3	0.52	0.18	0.21	0.21	0.18	0.27	0.21	0.23	0.21	0.21
38	1.24	1.5	1.33	1.33	2	0.68	1.33	0.63	0.42	0.58	0.63	0.68	0.9	0.76	0.52	0.52
41	1.77	1.85	2.12	2	2	1.42	1.33	0.82	0.98	0.51	0.89	1.13	0.82	0.58	1.24	0.51
859 Allografts	Tumor Volume (cm2)
Days post-injection	Control Diet (n=8)								Tamoxifen Treated (n=8)
6	0	0	0	0	0	0	0	0	0	0	0	0	0	0	0	0
10	0	0	0	0	0	0	0	0	0	0	0	0	0	0	0	0
13	0	0	0	0	0	0	0	0	0	0	0	0	0	0	0	0
17	0	0	0	0.01	0	0	0	0	0	0	0	0	0	0	0	0
20	0.04	0	0.07	0.08	0.07	0.02	0	0.07	0	0.02	0.01	0.01	0	0	0.01	0.02
24	0.13	0.03	0.11	0.18	0.18	0.09	0	0.15	0	0.11	0.03	0.04	0	0	0.07	0.07
27	0.18	0.11	0.27	0.21	0.42	0.23	0	0.52	0	0.13	0.15	0.07	0.04	0.11	0.13	0.11
31	0.27	0.18	0.52	0.3	0.76	0.42	0	1.06	0	0.27	0.21	0.13	0.11	0.27	0.15	0.13
38	1.24	0.7	1.74	1.33	2.28	1.64	N/A	N/A	0.52	0.9	0.89	0.73	0.27	0.76	0.42	0.51
41	0.98	0.76	2.05	1.64	3.05	2.14	N/A	N/A	0.52	0.76	1.59	0.68	0.37	1.54	0.82	1.13
228 Allografts	Tumor Volume (cm2)
Days post-injection	Control Diet (n=8)								Tamoxifen Treated (n=8)
6	0	0	0	0	0	0	0	0	0	0	0	0	0	0	0	0
10	0	0	0	0	0	0	0	0	0	0	0	0	0	0	0	0
13	0	0	0	0	0	0	0	0	0	0	0	0	0	0	0	0
17	0	0.01	0	0	0	0	0.04	0.03	0	0	0	0.02	0	0	0	0
20	0.13	0.11	0.07	0	0	0	0.08	0.08	0.03	0.01	0.01	0.03	0	0	0	0
24	0.34	0.15	0.13	0	0.07	0	0.18	0.21	0.13	0.08	0.04	0.08	0	0	0	0
27	0.42	0.9	0.58	0	0.21	0	0.42	0.47	0.27	0.15	0.07	0.18	0	0	0	0
31	0.42	0.98	0.98	0	0.38	0	0.76	0.63	0.42	0.23	0.08	0.17	0	0	0	0
38	0.98	2.12	2.36	3.22	0.63	0	2.12	1.44	1.13	0.9	0.58	0.58	0	0	0	0
41*	1.88	2.36	1.13		3.22	2.36			2.24	1.13	1.33		1.54	2.12	0	0
Fig. 4C
Tumor Volume at Experimental Endpoint
Control (n=19)	Tamoxifen (n=21)
3.22	0.98
2.36	0.51
2.41	0.89
1.59	1.13
2.72	0.82
0.68	0.58
0.98	1.24
2.12	0.51
2.36	1.13
3.22	0.58
0.63	0.9
2.12	1.13
1.44	0.58
0.98	0.52
0.76	0.76
2.05	1.59
1.64	0.68
3.05	0.37
2.14	1.54
	0.82
	1.13
Fig. 4D
%Ki67+ Cells
Control (n=8)	Tamoxifen (n=8)
32.0307	27.1395
53.0985	18.4661
36.5168	47.1268
29.8838	29.2431
45.7977	31.0097
46.9615	25.6805
58.8837	44.6073
60.425	21.2327
Fig. 4E
%CD3+ CD8+ Cytotoxic T Cells			% CD3+ CD4+ T Helper Cells
Control (n=15)	Tamoxifen (n=15)		Control (n=15)	Tamoxifen (n=15)
0.976338	2.68154		0.163755	0.077656
0.042283	5.12238		0.370281	0.019863
0.198079	26.8326		0.912531	0.109064
1.22825	12.7243		0.102895	0.106524
0.060327	0.756329		0.139388	0.023312
3.1648	2.62072		0.229672	0.212502
1.26368	0.401408		0.495173	0.065428
8.74009	0.164948		0.279781	0.004495
0.607141	0.346236		0.154726	0.113186
2.03182	0.845322		0.051987	0.146845
3.53377	1.77779		0.539547	0.024709
0.565196	8.54818		0.322858	0.179378
0.579923	10.0334		0.015697	0.032686
0.467922	1.03576		0.070617	0.013213
0.092634	33.3646		0.10831	0.20842
Fig. 4F
%F4/80+ pSTAT1+ Anti-Tumor Macrophages			%CD206+ pSTAT1+ Pro-Tumor Macrophages
Control (n=15)	Tamoxifen (n=15)		Control (n=15)	Tamoxifen (n=15)
0.70663	0.079185		11.8199	8.34786
0.551752	0.206869		19.2854	8.62938
1.39493	0.03761		13.9559	1.98933
1.01266	0.527887		7.82549	14.8678
0.023572	5.07216		1.45581	10.9095
0.104998	4.65782		11.1388	15.8052
0.276269	3.57617		8.52321	6.70539
0.326544	2.39338		8.70538	11.9542
0.219551	0.154764		4.88735	15.5837
0.223949	3.99842		20.2145	12.9333
0.176935	2.01604		13.1119	24.5968
0.075386	0.18387		4.86334	8.41891
0.351033	0.3351		9.07182	5.33601
0.04071	0.10526		3.10067	9.46171
0.901859	0.122762		15.7921	4.66918

## Sheet: Figure 5
Fig. 5B
% Esr1 RNA / HER2+ Cells
MMTV-rtTA/EIC (n=5)	MMTV-rtTA/EIC FE16flx/flx (n=5)
4.35821	26.15
12.0864	9.95076
2.49134	15.6096
6.36903	5.98925
0.857291	14.9085
Fig. 5C
Esr1 (Normalized to β-Actin)			Tgfɑ (Normalized to β-Actin)			Rprm1 (Normalized to β-Actin)			Bcl-2 (Normalized to β-Actin)
MMTV-rtTA/EIC (n=10)	MMTV-rtTA/EIC FE16flx/flx (n=10)		MMTV-rtTA/EIC (n=10)	MMTV-rtTA/EIC FE16flx/flx (n=10)		MMTV-rtTA/EIC (n=10)	MMTV-rtTA/EIC FE16flx/flx (n=10)		MMTV-rtTA/EIC (n=8)	MMTV-rtTA/EIC FE16flx/flx (n=10)
0.00026902	0.0118415		0.00088625	0.0108964		0.00093031	0.00040214		0.0314674	0.0915054
0.00218978	0.0170983		0.00632377	0.00849012		0.00162539	0.00030477		0.062717	0.0748424
0.00129754	0.0138882		0.00407213	0.0061722		0.00168855	0.00041922		0.0429857	0.0421011
0.00577886	0.00770494		0.00111017	0.00814426		0.0148335	0.00015667		0.0656073	0.0438889
0.00131566	0.0248605		0.00333061	0.0165159		0.00814426	0.0003831		0.0356489	0.072293
0.00042507	0.0180732		0.0008269	0.0103087		0.00086801	0.00036749		0.0492068	0.0802141
0.00210057	0.0219445		0.00619363	0.00897421		0.00143473	0.00023582		0.0544094	0.0693481
0.00108356	0.0112028		0.00454974	0.00564035		0.00100402	0.00026166		0.0583146	0.0435857
0.00659231	0.00909948		0.00138586	0.00759887		0.0133687	0.0001983			0.0432847
0.00160858	0.0211969		0.0033771	0.014885		0.00744248	0.0004951			0.0717937
Fig. 5D
% EpCAM+ Cells				EpCAM H-Score
MMTV-rtTA/EIC (n=7)	MMTV-rtTA/∆16IC (n=7)	MMTV-rtTA/EIC FE16flx/flx (n=7)		MMTV-rtTA/EIC (n=7)	MMTV-rtTA/∆16IC (n=7)	MMTV-rtTA/EIC FE16flx/flx (n=7)
29.3274	46.8767	16.6384		34.0854	53.7048	22.6615
0.358998	67.5579	74.9305		0.366976	75.4753	112.827
10.5712	63.7105	60.7913		11.4405	80.576	84.0326
26.5093	78.0298	10.2064		27.5202	92.2487	11.4716
39.9831	74.8799	84.5694		47.4438	102.223	130.478
30.5842	71.5609	87.8112		32.9183	87.8791	125.225
15.7915	89.901	34.8502		16.0667	110.605	40.5591
% E-cadherin+ Cells				E-cadherin H-Score
MMTV-rtTA/EIC (n=7)	MMTV-rtTA/∆16IC (n=7)	MMTV-rtTA/EIC FE16flx/flx (n=9)		MMTV-rtTA/EIC (n=7)	MMTV-rtTA/∆16IC (n=7)	MMTV-rtTA/EIC FE16flx/flx (n=9)
83.616	88.8102	80.873		105.465	117.234	122.558
45.3135	92.1171	71.3629		55.0384	113.154	130.007
55.9583	79.6019	91.0982		64.3851	104.861	166.033
74.493	86.3285	87.1479		83.2	92.709	124.846
55.7169	85.2971	79.9488		58.8491	114.425	120.572
63.7025	91.7868	87.3017		73.3197	119.654	115.71
41.0926	95.1248	96.4791		45.1946	119.43	186.879
		76.6437				93.4243
		90.8618				96.347
Fig. 5E
% Gata3+ Cells				Gata3 H-Score
MMTV-rtTA/EIC (n=6)	MMTV-rtTA/∆16IC (n=6)	MMTV-rtTA/EIC FE16flx/flx (n=6)		MMTV-rtTA/EIC (n=7)	MMTV-rtTA/∆16IC (n=7)	MMTV-rtTA/EIC FE16flx/flx (n=7)
66.8879	86.343	57.0846		71.1968	120.352	62.6589
41.4559	79.8726	65.4625		42.9396	85.0824	75.1462
71.1379	94.7261	96.8578		75.0159	160.963	133.857
85.3143	89.6705	88.9329		88.2912	157.993	101.721
54.8684	95.2418	83.8014		61.5133	144.966	104.034
79.8456	83.8692	91.2646		85.0407	120.424	136.439
% CK5+ Cells				CK5 H-Score
MMTV-rtTA/EIC (n=7)	MMTV-rtTA/∆16IC (n=8)	MMTV-rtTA/EIC FE16flx/flx (n=7)		MMTV-rtTA/EIC (n=5)	MMTV-rtTA/∆16IC (n=8)	MMTV-rtTA/EIC FE16flx/flx (n=9)
1.99219	0.154837	1.25676		2.34134	0.162285	1.26757
0.203878	0.372953	0.844932		0.220631	0.458437	0.928801
5.14345	0.00078	0.022913		5.81556	0.00078	0.022913
1.53552	0.000736	0.005031		1.81916	0.000736	0.005031
3.81107	0.00363	2.13454		4.18577	0.00363	2.4162
	0.001354	0.211651			0.001354	0.223601
	0.007857	0.019901			0.007857	0.019901
	0.003321				0.003321
% CK14+ / HER2+ Cells				CK14 H-Score
MMTV-rtTA/EIC (n=6)	MMTV-rtTA/∆16IC (n=7)	MMTV-rtTA/EIC FE16flx/flx (n=5)		MMTV-rtTA/EIC (n=6)	MMTV-rtTA/∆16IC (n=7)	MMTV-rtTA/EIC FE16flx/flx (n=5)
10.2441	0.101371	0.317543		18.8646	0.317319	1.72756
6.87745	0	1.70756		15.162	0.000573	2.33286
1.13524	0	1.02697		2.18799	0	5.12468
1.38376	0.498316	0.02209		2.59838	1.68777	0.028887
6.04232	0.088331	0.397089		7.57719	0.13896	1.06221
3.30368	0			5.55317	0.000178
	7.7e-05				0.000775

## Sheet: Figure 6
Fig. 6A
ErbB2∆16 Transcript Level (Normalized to β-Actin)					Ratio ErbB2∆16/ERBB2 Transcript (Normalized to β-Actin)
JIMT-1	SK-BR-3	SUM225CWN	ZR-75-30		JIMT-1	SK-BR-3	SUM225CWN	ZR-75-30
0.00044415	0.00291963	0.0193704	0.0103804		0.0841505	0.0374492	0.0579406	0.160001
0.00044415	0.00235509	0.0188407	0.0111254		0.0841505	0.0302081	0.0563562	0.171485
0.00064578	0.00306478	0.019915	0.0116785		0.122353	0.0393111	0.0595696	0.180011
Fig. 6B
ERBB2∆16 (Normalized to β-Actin)			ESR1 (Normalized to β-Actin)			CCND1 (Normalized to β-Actin)			GATA3 (Normalized to β-Actin)
HER2∆16 Low (n=6)	HER2∆16 High (n=6)		HER2∆16 Low (n=6)	HER2∆16 High (n=6)		HER2∆16 Low (n=6)	HER2∆16 High (n=6)		HER2∆16 Low (n=6)	HER2∆16 High (n=5)
0.00044415	0.0193704		0.00011656	0.00062378		0.0145114	0.0278406		0.086569	0.092783
0.00044415	0.0188407		8.2229e-05	0.00036243		0.0121744	0.0337259		0.087778	0.170755
0.00064578	0.019915		0.00011791	0.00053063		0.0162885	0.0308198		0.091505	0.111878
0.00291963	0.0103804		0.00067632	0.00363625		0.0191922	0.0231422		0.021051	0.069348
0.00235509	0.0111254		0.00070995	0.00442533		0.020193	0.0295643		0.012174	0.062068
0.00306478	0.0116785		0.00071986	0.00537321		0.0192366	0.0211969		0.028557
FOXA1 (Normalized to β-Actin)			BCL-2 (Normalized to β-Actin)			XBP1 (Normalized to β-Actin)
HER2∆16 Low (n=6)	HER2∆16 High (n=6)		HER2∆16 Low (n=6)	HER2∆16 High (n=6)		HER2∆16 Low (n=6)	HER2∆16 High (n=6)
0.000793	0.037421		0.0002985	0.0073911		0.043285	0.590496
0.000997	0.052193		0.0004782	0.0085492		0.045123	1.45397
0.00085	0.03125		0.0004192	0.0063899		0.035158	1.29235
0.038208	0.061214		0.0002964	0.0031292		0.574349	1.39474
0.024014	0.087171		0.0006138	0.0054106		0.444421	2
0.075887	0.082469		0.0002985	0.0026313		1.10957	0.972655
Fig. 6C
Relative Confluency % at 72h Normalized to 0h
JIMT-1				SK-BR-3
DMSO (n=6)	Tamoxifen (2uM) (n=6)	Lapatinib (1uM) (n=5)	Tamoxifen + Lapatinib (n=6)	DMSO (n=6)	Tamoxifen (2uM) (n=6)	Lapatinib (1uM) (n=6)	Tamoxifen + Lapatinib (n=6)
245.308	251.211	231.996	240.282	263.557	234.799	108.37	101.865
247.465	204.148	249.381	232.189	237.664	244.806	102.614	106.463
235.269	208.898	255.326	250.912	251.26	247.233	106.764	107.987
238.051	234.106	263.241	228.341	245.132	232.061	92.177	110.486
209.782	211.987	267.331	279.719	248.487	246.192	100.465	99.996
248.86	242.714		215.997	285.156	236.437	106.129	98.1336
Relative Confluency % at 72h Normalized to 0h
SUM225CWN				ZR-75-30
DMSO (n=6)	Tamoxifen (2uM) (n=6)	Lapatinib (1uM) (n=6)	Tamoxifen + Lapatinib (n=6)	DMSO (n=6)	Tamoxifen (2uM) (n=6)	Lapatinib (1uM) (n=6)	Tamoxifen + Lapatinib (n=6)
101.494	60.4643	36.1864	8.16075	59.5313	44.488	47.8196	38.3931
101.763	56.8885	28.3139	12.4408	62.9298	48.5145	48.3327	35.8992
116.225	47.3269	31.1894	16.478	63.6351	39.0403	52.245	27.3452
102.441	60.0382	28.5179	13.7548	54.9957	53.4195	40.5477	27.4141
108.388	62.921	37.262	9.47012	54.4967	55.1748	35.5938	23.4755
109.784	60.5877	28.7817	16.4978	52.4893	47.4499	36.7855	35.2648
Fig. 6D
ERBB2 (Normalized to β-Actin)			ERBB2∆16 (Normalized to β-Actin)			ESR1 (Normalized to β-Actin)
UACC812 Parental (n=3)	UACC812 LR (n=3)		UACC812 Parental (n=3)	UACC812 LR (n=3)		UACC812 Parental (n=3)	UACC812 LR (n=3)
0.125869	0.0885928		0.00680118	0.00880985		0.00522628	0.0220971
0.116629	0.112917		0.00647906	0.0101902		0.00379943	0.0200535
0.119908	0.101063		0.00625836	0.0099116		0.00412898	0.0177013
PGR (Normalized to β-Actin)			BCL-2 (Normalized to β-Actin)			NCOA3 (Normalized to β-Actin)
UACC812 Parental (n=3)	UACC812 LR (n=3)		UACC812 Parental (n=3)	UACC812 LR (n=3)		UACC812 Parental (n=3)	UACC812 LR (n=3)
0.00080429	0.00723897		6.407e-05	0.0030436		0.0325771	0.0853775
0.00083265	0.00522628		5.388e-05	0.0033538		0.0351581	0.111878
0.00072487	0.00494436		0.00037	0.0042451		0.0382075	0.101532
Fig. 6E
Relative Confluency % at 72h Normalized to 0h
UACC812 Parental				UACC812 LR
DMSO (n=6)	Tamoxifen (2uM) (n=6)	Lapatinib (1uM) (n=6)	Tamoxifen + Lapatinib (n=6)	DMSO (n=6)	Tamoxifen (2uM) (n=6)	Lapatinib (1uM) (n=6)	Tamoxifen + Lapatinib (n=6)
111.776	120.411	56.3767	52.2775	90.0966	47.2063	105.53	58.3667
114.21	122.214	50.7685	60.1983	78.8017	44.3538	97.9283	65.0031
110.214	110.092	54.3069	51.6056	83.9888	57.605	93.2547	63.1064
109.563	112.286	49.321	67.5632	87.4714	43.2215	84.6697	60.5929
109.689	113.579	52.1962	66.2183	91.1298	46.7638	82.5869	56.806
110.113	101.686	50.7695	67.1798	81.6326	54.4708	93.9124	63.2367
Fig. 6F
Days Since Tumor Onset	Control Diet + IgG (n=4)				Control Diet + 7.16.4 (anti-HER2) (n=4)				Tamoxifen + IgG (n=4)				Tamoxifen + 7.16.4 (anti-HER2) (n=4)
0	0.07	0.07	0.07	0.13	0.07	0.07	0.01	0.11	0.07	0.07	0.07	0.07	0.07	0.07	0.04
2	0.34	0.21	0.18	0.27	0.07	0.11	0.13	0.18	0.08	0.13	0.08	0.08	0.07	0.11	0.07
4	0.58	0.42	0.3	0.42	0.08	0.18	0.18	0.3	0.07	0.18	0.11	0.18	0.13	0.13	0.08
7	0.98	0.98	0.52	0.9	0.3	0.3	0.21	0.3	0.11	0.21	0.04	0.21	0.13	0.27	0.03
9	1.15	1.15	0.98	0.76	0.58	0.52	0.3	0.47	0.11	0.23	0.11	0.21	0.11	0.42	0.11
11	1.42	1.24	1.54	1.44	0.76	0.98	0.98	0.58	0.13	0.3	0.11	0.3	0.11	0.76	0.27
14	1.88	2.28	2.28	2.28	1.44	1.88	1.06	1.06	0.18	0.21	0.38	0.42	0.21	0.7	0.21
16		2.41		2.57	1.33	2.14	1.33	2.14	0.13	0.51	0.38	0.82	0.3	0.98	0.38
18		3.03			1.88	2.57		2.28	0.42	0.76	0.42	0.9	0.76	1.44	0.52
21									0.34	0.98	0.18		1.24	1.74	0.34
23									0.47	1.13	0.52		1.44	2	0.47
25									0.76	2.57	0.58		1.54	2.28	0.58
28									1.77	2.14	1.24		1.88		0.76
30									2.28	2.14	1.64		2.14		0.98
32									2.72		2.55				1.24
35															2.14

## Sheet: Figure 7
Fig. 7A
*Link to TIFF file
ErbB2 (185 kDa)			pErbB2 Y1222 / Total ErbB2 (185 kDa)			pER S118 (66 kDa)
MMTV-rtTA/EIC (n=7)	MMTV-rtTA/∆16IC (n=7)		MMTV-rtTA/EIC (n=7)	MMTV-rtTA/∆16IC (n=7)		MMTV-rtTA/EIC (n=7)	MMTV-rtTA/∆16IC (n=7)
3.13733	1.2439		0.021392	0.0199792		0.00566071	0.00567024				*Link to TIFF file
3.86227	3.43989		0.0166288	0.0226738		0.00673959	0.0174058
3.85996	2.65953		0.0136691	0.0186157		0.00664316	0.00987688
4.95255	3.52028		0.0161135	0.0104801		0.00612779	0.0120831
4.81925	5.08985		0.0136631	0.00453107		0.00496873	0.00979791
5.47881	3.5821		0.010458	0.00177834		0.00432558	0.00808896
2.71498	2.28113		0.0126311	0.0062445		0.00417821	0.0138464
Fig. 7B
% pMAPK (T202/Y204) + HER2+ Cells
MMTV-rtTA/EIC (n=7)	MMTV-rtTA/∆16IC (n=7)	FE16flx/flx (n=4)	MMTV-rtTA/EIC FE16flx/flx (n=7)
0.671893	15.7057	31.962	2.81342
0.261965	30.1734	28.7652	5.90614
2.26048	8.19227	23.9136	3.33438
2.25765	14.1827	4.53347	6.75489
2.88988	1.05323		7.46269
0.419519	3.53242		5.2798
0.096857	7.32766		5.70695
4.93536	14.0639		1.22113
2.90081	2.3686		19.6215
2.32357	7.37976
Fig. 7G
Relative Confluency at 72h (Normalized to 0h)
NMuMG/HER2				NMuMG/HER2∆16
DMSO (n=6)	MEKi (10uM) (n=6)	Tam (2uM) (n=6)	MEKi + Tam (n=6)	DMSO (n=6)	MEKi (10uM) (n=6)	Tam (2uM) (n=6)	MEKi + Tam (n=6)
1083.97	1091.89	1279.28	873.138	3315.98	1349.02	1685.05	756.681
1005.69	1138.29	1759.84	942.107	3988.2	1548.17	1696.45	1096.68
1004.38	929.296	1090.22	989.952	2268.02	1184.12	1794.02	665.166
853.194	874.116	769.99	1023.06	1591.21	1124.54	1671.45	861.923
1063.8	1099.63	776.836	866.874	2195.32	1105.08	1046.09	700.76
1343.99	1321.13	1183.95	734.302	2601.89	1148.78	1416.17	1013.4

## Sheet: Supplementary Fig. 1
Supplementary Fig.1D
% Area of Lung with Metastases
MMTV-rtTA/EIC (n=30)	MMTV-rtTA/∆16IC (n=32)
1.10891	3.53275
8.23427	0.268907
5.76357	1.43887
0.699539	0.811938
17.4104	2.13414
5.27705	1.33382
0.166057	0.333118
0.362791	0.0833706
0.561398	0.938779
24.0237	2.01512
17.9029	0.197973
1.68001	0.593481
5.16171	3.22517
18.9042	9.00321
7.54431	4.2472
1.08266	1.65319
0.831209	1.19144
2.38263	1.23021
0.939335	3.90942
2.28613	4.00672
1.93604	0.743807
12.4091	1.39797
40.6054	0.790838
8.33581	1.89259
7.67307	6.74344
2.63224	1.94132
0.779268	2.2633
3.58827	1.80772
7.17412	3.46957
3.06047	0.809202
3.09111	3.08241
1.298	4.06883
Supplementary Fig.1E
Metastatic Incidence
MMTV-rtTA/EIC	MMTV-rtTA/∆16IC
22/32	28/32

## Sheet: Supplementary Fig. 3
Supplementary Fig.3A
ERRB2 (Normalized to β-Actin)
NMuMG/HER2 (n=4)	NMuMG/HER2∆16 (n=4)
0.0642571	0.0052626
0.0633725	0.0039063
0.0987552	0.0053732
0.116629	0.0039334
ERRB2∆16 (Normalized to β-Actin)
NMuMG/HER2 (n=4)	NMuMG/HER2∆16 (n=4)
2.28e-05	0.812252
2.5e-05	0.61132
0.000108	0.795536
8.57e-05	0.641713

## Sheet: Supplementary Fig. 4
Supplementary Fig.4A			*raw Immunoblot images for STAT3, Y705 pSTAT3 and Chi3l1 expression along with corresponding controls can be found in the source data for Fig. 3D
*Link to TIFF file
																		*Link to TIFF file
HER3 (185 kDa)			STAT3 (85 kDa)			pSTAT3 Y705 / Total STAT3 (85 kDa)
Tumor (n=5)	Mammary Gland (n=4)		Tumor (n=5)	Mammary Gland (n=4)		Tumor (n=5)	Mammary Gland (n=4)
0.0728847	0.00981591		0.501761	0.588275		0.0249857	0.00230409
0.144237	0.0202373		0.454938	0.416887		0.030191	0.00312941
0.0690836	0.00461946		0.530208	0.100906		0.0224901	0.00763319
0.0339807	0.006795		0.403797	0.179697		0.0153044	0.00384087
0.251049			0.614844			0.033164
AMPK (62 kDa)			pAMPK T172 / Total AMPK (62 kDa)			Chi3l1 (40 kDa)
Tumor (n=5)	Mammary Gland (n=4)		Tumor (n=5)	Mammary Gland (n=4)		Tumor (n=5)	Mammary Gland (n=4)
0.0150374	0.0238392		28.8667	16.6269		0.657187	0.106254
0.0193508	0.00822064		36.2313	19.975		0.618932	0.280821
0.0284801	0.0065585		17.8716	2.76696		0.388367	0.258904
0.0273856	0.00360992		14.3225	1.97143		1.87313	0.140927
0.0370748			10.1722			1.58764
Cyclin D1 (34 kDa)			c-Myc (62 kDa)
Tumor (n=5)	Mammary Gland (n=4)		Tumor (n=5)	Mammary Gland (n=4)
0.0388792	0.0146028		0.0494856	0.00041338
0.0306328	0.038697		0.033312	0.00434213
0.0463298	0.014845		0.0319533	0.00995181
0.0534411	9.33177e-05		0.01249	0.00209719
0.0911			0.0255473
Supplementary Fig.4C
Esr1 (Normalized to β-Actin)			c-Myc (Normalized to β-Actin)			Xbp1 (Normalized to β-Actin)
MMTV-rtTA/∆16IC (n=8)	MMTV-Cre FE16flx/flx (n=8)		MMTV-rtTA/∆16IC (n=8)	MMTV-Cre FE16flx/flx (n=7)		MMTV-rtTA/∆16IC (n=8)	MMTV-Cre FE16flx/flx (n=8)
0.0025772	0.0017603		0.0625	0.092142		0.167241	0.196146
0.0019667	9.061e-05		0.070805	0.003401		0.031907	0.137738
0.0035945	0.0023715		0.089003	0.200267		0.11908	0.045123
0.0026131	0.0021974		0.091505	0.170755		0.087778	0.037421
0.0046133	0.0008212		0.074842	0.353553		0.203063	0.070316
0.0189718	0.0008986		0.180491	0.420448		0.712025	0.066523
0.0027053	0.001543		0.042689	0.108819		0.161544	0.042394
0.0057989	0.0238478		0.133046			0.447513	1.14076
Tgfɑ (Normalized to β-Actin)			Bcl-2 (Normalized to β-Actin)
MMTV-rtTA/∆16IC (n=8)	MMTV-Cre FE16flx/flx (n=7)		MMTV-rtTA/∆16IC (n=8)	MMTV-Cre FE16flx/flx (n=7)
0.00145	0.005563		0.005601	0.036651
0.002781	0.000799		0.004809	0.012007
0.009618	5.81e-05		0.012517	0.000313
0.006003	7.16e-05		0.008974	0.000341
0.001522	0.00282		0.011842	0.003401
0.052193	0.003377		0.025033	0.003217
0.009037	0.027394		0.003619	0.009685
0.013048			0.039555
Supplementary Fig.4D
% ErbB2+ Cells
FE16flx/flx Control (n=15)	FE16flx/flx Tamoxifen (n=15)
11.8199	8.34786
19.2854	8.62938
13.9559	1.98933
7.82549	14.8678
1.45581	10.9095
11.1388	15.8052
8.52321	6.70539
8.70538	11.9542
4.88735	15.5837
20.2145	12.9333
13.1119	24.5968
4.86334	8.41891
9.07182	5.33601
3.10067	9.46171
15.7921	4.66918
Supplementary Fig. 4E
Esr1 (Normalized to β-Actin)
FE16flx/flx Control (n=4)	FE16flx/flx Tamoxifen (n=4)
0.00208366	0.00169246
0.00201734	0.00151479
0.0015901	0.00148019
0.00152885	0.00141662

[truncated: 7 more sheets: Supplementary Fig. 5, Supplementary Fig. 6, Supplementary Fig. 7, Supplementary Fig. 8, Supplementary Fig. 9, Supplementary Fig. 10, Supplementary Fig. 11]
